# Supplementary material for: Primates facing climate crisis in a tropical forest hotspot will lose climatic suitable geographical range
Source: Sci Rep. 2023 Jan 12;13:641. doi: 10.1038/s41598-022-26756-0 (PMC9837198; doi:10.1038/s41598-022-26756-0)
Supplement: Supplementary file 2 — Supplementary Information 2. [file 41598_2022_26756_MOESM2_ESM.xlsx]

## Sheet: TS1
Table S1
Congruence of current and future distributions (ACF), area predicted to be lost (AL), area predicted to be gained (AG), total change in area (Acha) and balance in area (Abal), all relative to current distribution area (%), considering geographical distributions obtained from climatic suitability models projected in the current time and 2060 and 2100, for 19 Atlantic Forest endemic primate species…
	2060 Without potential dispersal																								2100 Without potential dispersal																								2060 With potential dispersal
Species	SSP1-2.6						SSP2-4.5						SSP3-7.0						SSP5-8.5						SSP1-2.6						SSP2-4.5						SSP3-7.0						SSP5-8.5						SSP1-2.6
	ACF	AL	AG	Acha	Abal		ACF	AL	AG	Acha	Abal		ACF	AL	AG	Acha	Abal		ACF	AL	AG	Acha	Abal		ACF	AL	AG	Acha	Abal		ACF	AL	AG	Acha	Abal		ACF	AL	AG	Acha	Abal		ACF	AL	AG	Acha	Abal		ACF
Alouatta belzebul*	98.9429	1.05708	13.079	14.1361	12.022		97.1106	2.88936	13.2544	16.1438	10.365		98.0268	1.97322	11.834	13.8072	9.86076		96.9697	3.0303	12.2427	15.273	9.2124		96.3826	3.61736	14.8714	18.4887	11.254		95.1768	4.82315	16.3183	21.1415	11.4952		95.3376	4.66238	15.2733	19.9357	10.6109		88.5852	11.4148	16.9614	28.3762	5.54662		98.9429
Alouatta guariba	71.9157	28.0843	7.46992	35.5542	-20.6144		68.9451	31.0549	6.49921	37.5541	-24.5557		66.0543	33.9457	5.64883	39.5945	-28.2969		66.4967	33.5033	6.8828	40.3861	-26.6205		71.4168	28.5832	7.6339	36.217	-20.9493		56.3852	43.6148	5.20936	48.8241	-38.4054		47.5413	52.4587	3.69192	56.1506	-48.7667		40.5604	59.4396	2.64094	62.0805	-56.7986		71.9157
Brachyteles arachnoides	89.4217	10.5783	0.403031	10.9814	-10.1753		75.1464	24.8536	0.224548	25.0781	-24.629		71.4579	28.5421	6.5227e-06	28.5421	-28.5421		76.9034	23.0966	0.159739	23.2564	-22.9369		86.9043	13.0957	0.841925	13.9376	-12.2538		67.8799	32.1201	0.0981137	32.2182	-32.022		58.4615	41.5385	0.12028	41.6587	-41.4182		30.7907	69.2093	6.68669e-06	69.2093	-69.2093		89.4217
Brachyteles hypoxanthus	69.57	30.43	0.121558	30.5515	-30.3084		63.9849	36.0151	0.0683983	36.0835	-35.9467		64.0293	35.9707	0.0459258	36.0167	-35.9248		56.9592	43.0408	0.0572015	43.098	-42.9836		56.4154	43.5846	0.0457091	43.6303	-43.5389		33.7012	66.2988	0	66.2988	-66.2988		16.5546	83.4454	0	83.4454	-83.4454		8.24994	91.7501	0.0163987	91.7665	-91.7337		69.57
Callicebus coimbrai	83.1941	16.8059	6.21389	23.0198	-10.5921		76.3231	23.6769	4.88831	28.5652	-18.7886		67.2238	32.7762	4.56638	37.3426	-28.2098		60.7242	39.2758	4.65945	43.9352	-34.6163		91.3701	8.62989	9.46516	18.0951	0.835268		81.4057	18.5943	3.18038	21.7747	-15.4139		57.1174	42.8826	1.65048	44.533	-41.2321		48.9324	51.0676	0.447107	51.5147	-50.6205		83.1941
Callicebus melanochir	99.669	0.331004	14.5384	14.8694	14.2074		99.8161	0.183891	18.2583	18.4422	18.0744		98.9702	1.02979	15.7896	16.8194	14.7598		99.7426	0.257448	19.2526	19.51	18.9952		99.5189	0.481125	29.972	30.4531	29.4908		98.3346	1.66543	34.01	35.6754	32.3445		95.7069	4.29312	25.297	29.5901	21.0039		94.8557	5.14434	21.9974	27.1417	16.8531		99.669
Callicebus nigrifrons	38.4784	61.5216	0.00656504	61.5282	-61.515		31.7911	68.2089	2.36606e-06	68.2089	-68.2089		27.4098	72.5902	1.97172e-07	72.5902	-72.5902		24.6386	75.3614	0	75.3614	-75.3614		51.0322	48.9678	0.321981	49.2898	-48.6458		29.3146	70.6854	0.192463	70.8778	-70.4929		15.7354	84.2646	0.0520677	84.3167	-84.2125		7.97321	92.0268	0.0913406	92.1181	-91.9355		38.4784
Callicebus personatus	51.8212	48.1788	1.85732	50.0362	-46.3215		49.7274	50.2726	0.825253	51.0979	-49.4474		43.6423	56.3577	0.895736	57.2534	-55.462		46.6085	53.3915	0.624245	54.0157	-52.7672		40.7113	59.2887	2.36684	61.6555	-56.9219		26.0658	73.9342	2.20897	76.1431	-71.7252		12.8562	87.1438	0.0475909	87.1914	-87.0962		9.07886	90.9211	0.135011	91.0562	-90.7861		51.8212
Callithrix aurita	86.2423	13.7577	1.04379	14.8015	-12.7139		74.3577	25.6423	0.02456	25.6669	-25.6177		73.3797	26.6203	0.117586	26.7378	-26.5027		72.5841	27.4159	0.140909	27.5568	-27.275		80.667	19.333	0.110033	19.443	-19.223		58.5027	41.4973	0.115178	41.6125	-41.3821		39.349	60.651	-2.75144e-06	60.651	-60.651		18.2908	81.7092	0.0991435	81.8084	-81.6101		86.2423
Callithrix flaviceps	41.1542	58.8458	-2.72352e-05	58.8458	-58.8459		38.5144	61.4856	0.0759809	61.5615	-61.4096		40.0747	59.9253	-1.08941e-05	59.9253	-59.9253		31.7744	68.2256	0.0694308	68.295	-68.1562		36.2556	63.7444	-1.38075e-05	63.7444	-63.7444		15.8704	84.1296	-3.31381e-05	84.1296	-84.1296		1.53417	98.4658	0.107591	98.5734	-98.3582		0	100	0	100	-100		41.1542
Callithrix geoffroyi	42.9845	57.0155	5.77994	62.7954	-51.2355		32.7076	67.2924	3.93562	71.228	-63.3567		30.0798	69.9202	6.14392	76.0641	-63.7763		30.9244	69.0756	3.27128	72.3468	-65.8043		38.5472	61.4528	10.2604	71.7131	-51.1924		40.5085	59.4915	12.7493	72.2408	-46.7423		39.8789	60.1211	4.43035	64.5514	-55.6907		34.1162	65.8838	3.14495	69.0287	-62.7388		42.9845
Callithrix kuhlii	90.1173	9.88275	4.4793	14.362	-5.40345		80.9045	19.0955	5.45162	24.5471	-13.6439		75.3769	24.6231	4.00013	28.6233	-20.623		71.6918	28.3082	5.75125	34.0595	-22.557		93.801	6.19902	12.4118	18.6108	6.21274		74.3883	25.6117	12.4163	38.028	-13.1954		53.5073	46.4927	11.9236	58.4163	-34.569		35.5628	64.4372	8.08514	72.5223	-56.352		90.1173
Leontopithecus caissara	95.3104	4.68956	-0.000571154	4.68899	-4.69013		29.3269	70.6731	-0.000761539	70.6724	-70.6739		76.9231	23.0769	18.3868	41.4637	-4.69013		36.6567	63.3433	0.000951924	63.3443	-63.3424		100	0	29.3491	29.3491	29.3491		100	0	29.3491	29.3491	29.3491		100	0	29.3491	29.3491	29.3491		92.8571	7.14286	29.6841	36.827	22.5413		95.3104
Leontopithecus chrysomelas	92.4939	7.50605	5.35203	12.8581	-2.15403		90.799	9.20097	5.95301	15.154	-3.24796		84.5036	15.4964	3.61852	19.1149	-11.8779		87.1671	12.8329	5.69544	18.5284	-7.13749		86.4486	13.5514	9.72751	23.2789	-3.82389		41.5888	58.4112	1.80775	60.219	-56.6035		11.5654	88.4346	1.45354	89.8881	-86.981		3.38785	96.6121	1.65553	98.2677	-94.9566		92.4939
Leontopithecus chrysopygus	72.5393	27.4607	0	27.4607	-27.4607		63.7638	36.2362	-3.61182e-06	36.2361	-36.2362		51.2729	48.7271	-7.22365e-06	48.7271	-48.7271		44.4082	55.5918	0	55.5918	-55.5918		63.159	36.841	7.2395e-06	36.841	-36.841		25.7814	74.2186	-3.61975e-06	74.2186	-74.2186		0.602869	99.3971	-3.61975e-06	99.3971	-99.3971		0	100	0	100	-100		72.5393
Leontopithecus rosalia	0	100	0	100	-100		0	100	0	100	-100		0	100	0	100	-100		0	100	0	100	-100		0	100	0	100	-100		0	100	0	100	-100		0	100	0	100	-100		0	100	0	100	-100		0
Sapajus flavius	99.7326	0.26738	20.5882	20.8556	20.3209		99.8663	0.13369	20.8556	20.9893	20.7219		99.3316	0.668449	20.8556	21.5241	20.1872		99.4652	0.534759	18.1818	18.7166	17.6471		96.7914	3.20856	10.6952	13.9037	7.48663		98.7968	1.20321	19.385	20.5882	18.1818		98.5294	1.47059	23.7968	25.2674	22.3262		99.0642	0.935829	25.4011	26.3369	24.4652		99.7326
Sapajus nigritus	74.8093	25.1907	12.062	37.2527	-13.1287		69.1039	30.8961	11.6324	42.5285	-19.2637		62.431	37.569	10.9072	48.4762	-26.6618		61.0357	38.9643	10.1426	49.1069	-28.8218		73.4654	26.5346	8.57009	35.1047	-17.9645		53.7436	46.2564	9.23138	55.4878	-37.0251		34.6088	65.3912	7.04829	72.4395	-58.3429		23.9877	76.0123	5.55554	81.5678	-70.4567		74.8093
Sapajus robustus	92.0547	7.94528	4.12978	12.0751	-3.81549		89.608	10.392	4.56395	14.956	-5.82805		88.9503	11.0497	2.92161	13.9713	-8.12811		89.3975	10.6025	3.07551	13.678	-7.52696		91.4743	8.52566	7.52208	16.0477	-1.00357		86.5327	13.4673	6.66419	20.1315	-6.80309		60.2226	39.7774	0.469987	40.2473	-39.3074		65.0828	34.9172	0.492204	35.4094	-34.425		92.0547
* This species has a disjunct distribution in Amazon and Atlantic Forest. We considered only the distribution in the Atlantic Forest in this study.
[truncated: 39 more columns]

## Sheet: TS2
Table S2 - without considering potential dispersal
Post-hoc results from ANOVA of the balance in climatic suitability distribution area for Atlantic Forest primate species (n = 19) in different Shared Socioeconomic Pathways (SSP1-2.6, the most optimistic one, SSP2-4.5, SSP3-7.0 and SSP5-8.5, the most pessimist one) for two times in the future (2060 and 2100) without considering potential dispersal.
		SSP1-2.6	SSP2-4.5	SSP3-7.0	SSP5-8.5
	2060
*+ Optimistic	SSP1-2.6	-
	SSP2-4.5	0.028	-
	SSP3-7.0	0.022	0.999	-
*+ Pessimist	SSP5-8.5	< 0.001	0.42	0.474	-
	2100
*+ Optimistic	SSP1-2.6	-
	SSP2-4.5	0.006	-
	SSP3-7.0	< 0.001	0.005	-
*+ Pessimist	SSP5-8.5	< 0.001	< 0.001	0.249	-

## Sheet: TS3
Table S3 - considering potential dispersal
t- tests to evaluate if the balance in distribution area was different from zero. Balance (%) is the difference between area gain and area loss predicted and is proportional to the current distribution area, for Atlantic Forest endemic primate species. Negative values indicate reduction in distribution size predicted to the future. Projections for all Shared Socioeconomic Pathways (SSP1-2.6, the …
		Balance (%)		t	p	n
		mean	sd
2060	SSP1-2.6	27.5	70.45	1.66	0.12	18*
	SSP2-4.5	17.56	68.19	1.09	0.29	18*
	SSP3-7.0	12.61	70.39	0.76	0.46	18*
	SSP5-8.5	7.33	68.46	0.45	0.66	18*
2100	SSP1-2.6	29.7647	74.3165	1.65136	0.12	17**
	SSP2-4.5	-3.64706	61.801	-0.243316	0.81	17**
	SSP3-7.0	-32.3529	53.1471	-2.50991	0.02	17**
	SSP5-8.5	-43	52.798	-3.35796	< 0.01	17**
* L. caissara was excluded in these analysis, once its balance is an outlier. This species has a large proportional area projected to the future outside its IUCN distribution.
** L. caissara and S. flavius were excluded in these analysis, once their balance is an outlier. These species have large proportional areas projected to the future outside their IUCN distribution.

## Sheet: TS4
Table S4 - considering potential dispersal
Relative distribution area gain (%) and relative distribution area loss (%) predicted for endemic Atlantic Forest primates. Median and quartiles are presented for all Shared Socioeconomic Pathways (SSP1-2.6, the most optimistic one, SSP2-4.5, SSP3-7.0 and SSP5-8.5, the most pessimist one) and for two times in the future (2060 and 2100) considering potential dispersal.
		Relative area gain (%)				Relative area loss (%)
		Q1	Median	Q3		Q1	Median	Q3
2060	SSP1-2.6	25.59	49.97	77.04		7.73	16.81	39.3
	SSP2-4.5	22.67	39.46	71.4		14.74	30.9	55.88
	SSP3-7.0	16.5	39.77	71.3		19.29	32.78	52.54
	SSP5-8.5	16.71	40.98	60.88		17.96	38.96	59.47
2100	SSP1-2.6	29.46	57.15	103.73		7.36	19.33	46.28
	SSP2-4.5	10.35	48.7	88.51		16.03	43.61	68.49
	SSP3-7.0	2.6	24.57	66.05		40.66	60.12	85.7
	SSP5-8.5	1.37	18.96	60.17		42.99	69.21	91.89

## Sheet: TS5
Table S5 - considering potential dispersal
Results from the Rayleigh circular tests to evaluate global directional changes or specifically testing the alternative hypothesis or north, east, south, and west directional potential shifts for Atlantic Forest endemic primate distributions. Projections for all Shared Socioeconomic Pathways (SSP1-2.6, the most optimistic one, SSP2-4.5, SSP3-7.0 and SSP5-8.5, the most pessimist one) and for two t…
		Global test			H1: North			H1: East			H1: South			H1: West
		stat	p		stat	p		stat	p		stat	p		stat	p
2060	SSP1-2.6	0.0488019	0.959145		-0.0387577	0.591018		0.0296558	0.430108		0.0387577	0.408982		-0.0296558	0.569892
	SSP2-4.5	0.0636989	0.931374		0.0370836	0.412851		0.0517915	0.37919		-0.0370836	0.587149		-0.0517915	0.62081
	SSP3-7.0	0.0749593	0.906206		-0.0430104	0.600804		0.0613923	0.357675		0.0430104	0.399196		-0.0613923	0.642325
	SSP5-8.5	0.0710656	0.915293		-0.00933481	0.5221		0.0704499	0.337775		0.00933481	0.4779		-0.0704499	0.662225
2100	SSP1-2.6	0.0999146	0.839318		-0.0111249	0.526333		-0.0992934	0.72249		0.0111249	0.473667		0.0992934	0.27751
	SSP2-4.5	0.042488	0.968881		0.0421164	0.401248		-0.0056075	0.51328		-0.0421164	0.598752		0.0056075	0.48672
	SSP3-7.0	0.155113	0.654679		-0.105572	0.734892		0.113642	0.249582		0.105572	0.265108		-0.113642	0.750418
	SSP5-8.5	0.197196	0.523154		0.109022	0.264481		0.164318	0.170882		-0.109022	0.735519		-0.164318	0.829118

## Sheet: TS6
Table S6
IUCN Red List category and geographic range area (ha), potential distributions area (ha) projected climatic suitability area in the current time and in 2060 for 19 Atlantic Forest endemic primate species. Projections in scenarios ignoring and considering potential dispersal for all Shared Socioeconomic Pathways (SSP1-2.6, the most optimistic one, SSP2-4.5, SSP3-7.0 and SSP5-8.5, the most pessimis…
Species	IUCN			Potential distribution areas (ha)												Potential distribution areas (ha)
				Current projection		2060 - without dispersal					2060 - with potential dispersal					2100 - without dispersal					2100 - with potential dispersal
	Category	Area (ha)				SSP1-2.6	SSP2-4.5	SSP3-7.0	SSP5-8.5		SSP1-2.6	SSP2-4.5	SSP3-7.0	SSP5-8.5		SSP1-2.6	SSP2-4.5	SSP3-7.0	SSP5-8.5		SSP1-2.6	SSP2-4.5	SSP3-7.0	SSP5-8.5
Alouatta belzebul*	VU	4038502		2.86666e+06		3.21129e+06	3.16379e+06	3.14934e+06	3.13075e+06		4.17571e+06	4.11376e+06	4.09311e+06	4.11376e+06		2.85815e+06	2.86435e+06	2.84163e+06	2.71153e+06		3.94442e+06	3.98366e+06	3.93616e+06	3.76062e+06
Alouatta guariba	VU	107668691		6.57616e+07		5.22052e+07	4.96133e+07	4.71531e+07	4.82555e+07		6.31053e+07	5.92184e+07	5.74558e+07	5.82556e+07		5.25471e+07	4.09436e+07	3.40561e+07	2.87171e+07		6.85229e+07	5.57757e+07	4.66933e+07	3.95661e+07
Brachyteles arachnoides	CR	7323520		5.51919e+06		4.95759e+06	4.15986e+06	3.94389e+06	4.25326e+06		7.69322e+06	6.32541e+06	5.86039e+06	6.18921e+06		4.72411e+06	3.65982e+06	3.15395e+06	1.65772e+06		6.83323e+06	4.92062e+06	4.18127e+06	1.87369e+06
Brachyteles hypoxanthus	CR	9665692		9.11514e+06		6352488	5838552	5840544	5197128		15192984	13204968	12948000	10906200		5129400	3061704	1503960	750984		14481840	7485936	2115504	1029864
Callicebus coimbrai	EN	3858537		2.17576e+06		1.9453e+06	1.76696e+06	1.56198e+06	1.42259e+06		3.20185e+06	2.91282e+06	2.57665e+06	2.32247e+06		2.28967e+06	1.9207e+06	1.33445e+06	1.12126e+06		4.41331e+06	3.76761e+06	2.80418e+06	2.41471e+06
Callicebus melanochir	VU	9986669		5.49292e+06		6273323	6485738	6303668	6536313		7280777	7612549	7620641	7729883		7068362	7224133	6605095	6378519		8796004	8660463	7752136	7031948
Callicebus nigrifrons	NT	49058930		2.02868e+07		7.80738e+06	6.44941e+06	5.56058e+06	4998389		8.1934e+06	6.74634e+06	5.80209e+06	5.24187e+06		1.13072e+07	6.49692e+06	3.47611e+06	1.77567e+06		1.1818e+07	6.8176e+06	3.68594e+06	1.91225e+06
Callicebus personatus	VU	14297554		9262617		4972032	4682496	4.12539e+06	4.37499e+06		5.83864e+06	5.70286e+06	5.00598e+06	5.15773e+06		3.93969e+06	2585856	1.18011e+06	842650		5.29751e+06	3.43649e+06	1.4357e+06	1.01637e+06
Callithrix aurita	EN	15962644		1.21879e+07		1.06383e+07	9.06561e+06	8.95776e+06	8.86363e+06		1.72154e+07	1.32033e+07	1.25385e+07	1.16521e+07		9.39461e+06	6.81743e+06	4.57641e+06	2.1388e+06		1.43543e+07	7.87307e+06	4.84965e+06	2.17419e+06
Callithrix flaviceps	CR	2473270		1.46869e+06		604425	566772	588571	467686		677748	628205	646041	499393		525156	229880	23780.6	**		584607	229880	23780.6	**
Callithrix geoffroyi	LC	12496749		8.61009e+06		4.19866e+06	3.15502e+06	3.11889e+06	2.94428e+06		8.6462e+06	7.20316e+06	6.75158e+06	6.3843e+06		4.07222e+06	4.44352e+06	3.69691e+06	3.10886e+06		9.98889e+06	1.032e+07	7.58248e+06	8.06417e+06
Callithrix kuhlii	VU	4570124		2.41212e+06		2.28178e+06	2.08301e+06	1914668	1.86802e+06		4.34451e+06	3.75226e+06	3.70358e+06	3.15393e+06		2.63064e+06	2149945	1.62057e+06	1.08106e+06		5322128	4.13357e+06	3.16813e+06	2.71583e+06
Leontopithecus caissara	CR	33496		26262.6		25030.8	7701.8	25030.8	9627.25		485213	444779	304221	388941		36583.6	36583.6	36583.6	34658.1		173290	335028	521797	240681
Leontopithecus chrysomelas	EN	2019005		1.66869e+06		1.63274e+06	1614487	1.47048e+06	1549583		4.09909e+06	3.83542e+06	3.83542e+06	3.87193e+06		1663165	750452	225136	87214.8		5.30996e+06	2.8862e+06	1.33662e+06	1.00398e+06
Leontopithecus chrysopygus	EN	6367498		5.53737e+06		4016770	3.53084e+06	2.83917e+06	2459047		5.51963e+06	4.87303e+06	3.48577e+06	3086055		3.48969e+06	1.42448e+06	33309.8	**		5212004	1.46367e+06	58782	17634.6
Leontopithecus rosalia	EN	399075		323232		**	**	**	**		**	**	**	**		**	**	**	**		**	**	**	**
Sapajus flavius	EN	2165595		1.54127e+06		1854468	1.86065e+06	1.85241e+06	1.81326e+06		4.46927e+06	4.40745e+06	4.49193e+06	4.22613e+06		1.65666e+06	1.8215e+06	1.88538e+06	1.91834e+06		4.01595e+06	5.61286e+06	1.17202e+07	1.27732e+07
Sapajus nigritus	NT	87980997		65151450		5.65979e+07	5.26008e+07	4.77809e+07	4.63737e+07		6.81395e+07	6.60951e+07	5.9821e+07	5.56441e+07		5.50499e+07	4.22593e+07	2.7954e+07	1.9825e+07		6.79206e+07	5.17018e+07	3.97086e+07	2.81201e+07
Sapajus robustus	EN	11992291		7.67878e+06		7.3858e+06	7.23126e+06	7.05464e+06	7.1008e+06		1.19899e+07	1.21143e+07	1.17892e+07	1.19377e+07		7.36573e+06	6.93422e+06	4.51577e+06	4.87904e+06		1.45789e+07	1.38785e+07	9.52527e+06	1.01434e+07
* This species has a disjunct distribution in Amazon and Atlantic Forest. We considered only the distribution in the Atlantic Forest in this study.
** There were not areas with suitability values above the threshold.

## Sheet: TS7
Table S7
Home range (ha), maximum dispersal distance in one generation (m), generation time (days), number of generations in 65 years and in 105 years, and maximum dispersal distance in 65 years and in 105 years for 19 Atlantic Forest endemic primate species.
Species	Home range (ha)1	Maximum dispersal distance in one generation (m)	Generation time (days)²	Number of generations in 65 years	Number of generations in 105 years	Maximum dispersal distance in 65 years3	Maximum dispersal distance in 105 years3
Alouatta belzebul	15.75	15874.5	4380	5.42	8.75	85986.9	138902
Alouatta guariba	26	20396.1	3888.34	6.1	9.86	124448	201032
Brachyteles arachnoides	340	73756.4	7300	3.25	5.25	239708	387221
Brachyteles hypoxanthus	309	70313.6	7300	3.25	5.25	228519	369146
Callicebus coimbrai	10	12649.1	2920	8.13	13.13	102774	166020
Callicebus melanochir	24	19595.9	2920	8.13	13.13	159217	257196
Callicebus nigrifrons	34.5	23494.7	2920	8.13	13.13	190894	308368
Callicebus personatus	11.5	13564.7	2920	8.13	13.13	110213	178036
Callithrix aurita	35.3	23765.5	2110.59	11.24	18.16	267147	431545
Callithrix flaviceps	35.5	23832.8	2110.59	11.24	18.16	267903	432766
Callithrix geoffroyi	23.3	19308	2110.59	11.24	18.16	217040	350604
Callithrix kuhlii	38.9	24948	2190	10.83	17.5	270269	436589
Leontopithecus caissara	345	74296.7	3078.37	7.71	12.45	572604	924976
Leontopithecus chrysomelas	125.1	44739.2	2555	9.29	15	415436	671089
Leontopithecus chrysopygus	276.5	66513.2	3078.37	7.71	12.45	512616	828073
Leontopithecus rosalia	147	48497.4	3601.75	6.59	10.64	319456	516045
Sapajus flavius	396.98	79697.4	5830.08	4.07	6.57	324322	523904
Sapajus nigritus	240	61967.7	5840	4.06	6.56	251744	406663
Sapajus robustus	110.5	42047.6	5840	4.06	6.56	170818	275937
¹ Home range data from Galán-Acedo et al. (2019). Maximum values were used if more than one was available.
² Generation time data from Pacifici et al. (2013).
³ Following Hidasi-Neto et al., 2019

## Sheet: TS8
Table S8
Parameters of climatic suitability models selected (feature class (FC), regularization multiplier (RM), area under ROC curve (AUC) and number of occurrence points used), and relative contribution (Contr) and importance of permutation (Perm) of each bioclimatic variable used in modelling, and the ‘10 percentile training presence threshold’ (Threshold 10p) used to binarize the models. BIO2 = Mean D…
Species		Model				N. occur. points		BIO 2			BIO 8			BIO 9			BIO 13			BIO 18			BIO 19			Threshold 10p
		FC	RM	AUC				Contr	Perm		Contr	Perm		Contr	Perm		Contr	Perm		Contr	Perm		Contr	Perm
Alouatta belzebul		LQ	0.5	0.840787		33		0.2895	0.1257		1.081	0.5491		26.1341	1.3945		1.7978	1.3945		0.7178	1.0669		69.9798	96.6863		0.2667
Alouatta guariba		LQHPT	1	0.812788		1296		34.5814	27.3175		11.132	21.9466		16.9686	6.4522		6.21	6.4522		17.6376	23.7275		13.4705	5.6072		0.1403
Brachyteles arachnoides		LQH	2.5	0.983748		113		17.8135	9.8704		0.0684	0		9.9897	3.5227		0.934	3.5227		54.7083	78.4788		16.486	5.9927		0.2422
Brachyteles hypoxanthus		LQHP	4	0.863884		87		5.8767	1.5343		9.3055	10.4645		17.1709	6.0065		15.318	6.0065		10.9557	15.1958		41.3732	51.0042		0.2132
Callicebus coimbrai		LQHPT	3.5	0.986762		113		32.5605	1.2517		5.6303	2.5769		17.5794	0.0885		0.8831	0.0885		19.1793	61.7931		24.1673	32.8901		0.1587
Callicebus melanochir		LQHPT	4	0.959701		109		63.1094	69.5381		9.3169	7.516		9.6896	1.6037		7.3827	1.6037		10.1757	4.5998		0.3257	0.2281		0.266
Callicebus nigrifrons		LQH	3.5	0.968885		192		2.2744	3.9802		9.2411	0		23.3871	34.1709		9.035	34.1709		42.8199	23.7087		13.2425	37.4196		0.2355
Callicebus personatus		LQHPT	4	0.923381		138		13.4295	3.6406		7.8732	8.678		7.7478	3.1825		24.0897	3.1825		23.509	31.4787		23.3507	31.5575		0.1524
Callithrix aurita		LQHP	2.5	0.935542		195		6.3602	3.5099		1.5927	1.0503		30.2978	46.4781		36.2433	46.4781		10.8361	6.9201		14.6699	28.5161		0.1853
Callithrix flaviceps		LQH	2.5	0.948832		44		0.0715	0.0299		28.5067	18.4584		5.0314	0.6459		19.8971	0.6459		16.161	12.4263		30.3324	54.5918		0.3359
Callithrix geoffroyi		LQHPT	1.5	0.915985		178		22.6503	16.6896		13.7954	3.8823		7.0961	8.564		16.9519	8.564		29.9976	41.391		9.5087	15.8889		0.034
Callithrix kuhlii		LQHPT	3.5	0.951856		138		54.2405	72.4348		10.1249	12.4543		12.4577	0.5966		10.7152	0.5966		10.5273	4.0016		1.9344	2.5656		0.2365
Leontopithecus caissara		LQ	1	0.999937		14		12.5601	0		7.1132	16.0944		1.7304	11.2861		0.0636	11.2861		78.0702	72.5403		0.4626	0.0792		0.2811
Leontopithecus chrysomelas		LQHPT	3	0.921905		206		57.8362	49.1971		9.3713	19.1438		9.082	10.2228		8.5081	10.2228		8.4157	12.6042		6.7865	7.3805		0.1014
Leontopithecus chrysopygus		LQ	0.5	0.962255		47		0.5052	0.1614		2.414	13.4678		24.8777	0.1301		24.5001	0.1301		24.9366	35.5986		22.7663	29.7142		0.2748
Leontopithecus rosalia		LQHPT	3	0.986178		39		37.9805	38.0964		6.9441	0		6.8988	0.7092		8.7678	0.7092		19.2067	8.6811		20.202	52.5133		0.8112
Sapajus flavius		LQ	0.5	0.883777		32		3.2383	0.1562		2.4396	2.2156		25.454	1.4907		5.6898	1.4907		0.9729	0.0402		62.2054	95.824		0.0801
Sapajus nigritus		LQHPT	1	0.781448		669		11.0218	9.1121		7.5966	14.3223		23.8213	21.1949		19.1336	21.1949		22.6221	13.4891		15.8047	16.3532		0.2473
Sapajus robustus		LQ	0.5	0.956334		108		36.8073	7.4259		8.3375	3.9264		0.8916	13.1002		12.6847	13.1002		34.6655	54.2639		6.6135	5.2022		0.1972

## Sheet: FS2
Figure S2 - considering potential dispersal														Figure S2 - considering potential dispersal
Balance in climatic suitability distribution area for Atlantic Forest endemic primate species (n = 19) in different Shared Socioeconomic Pathways (SSP1-2.6, the most optimistic one, SSP2-4.5, SSP3-7.0 and SSP5-8.5, the most pessimist one) for two times in the future (2060 and 2100) considering potential dispersal. Balance (%) is the difference between area gain and area loss predicted and is prop…														ANOVA and post-hoc results from ANOVA of the balance in the climatic suitability distribution area for Atlantic Forest primate species (n = 19) in different Shared Socioeconomic Pathways (SSP1-2.6, the most optimistic one, SSP2-4.5, SSP3-7.0 and SSP5-8.5, the most pessimist one) for two times in the future (2060 and 2100) considering potential dispersal.
																SSP1-2.6	SSP2-4.5	SSP3-7.0	SSP5-8.5
															2060* (ANOVA: F = 18.19, p < 0.01)
														*+ Optimistic	SSP1-2.6	-
															SSP2-4.5	0.005	-
															SSP3-7.0	< 0.001	0.315	-
														*+ Pessimist	SSP5-8.5	< 0.001	0.004	0.26	-
															2100* (ANOVA: F = 23.15, p < 0.01)
														*+ Optimistic	SSP1-2.6	-
															SSP2-4.5	0.006	-
															SSP3-7.0	< 0.001	0.022	-
														*+ Pessimist	SSP5-8.5	< 0.001	0.001	0.685	-
														* L. caissara was excluded in these analysis, once its balance is an outlier. This species has a large proportional area projected to the future outside its IUCN distribution.
														** L. caissara and S. flavius were excluded in these analysis, once their balance is an outlier. These species have large proportional areas projected to the future outside their IUCN distribution.

## Sheet: FS3
Figure S3 - considering potential dispersal
Relative climatic suitability area gain (%) and relative area loss (%) predicted for Atlantic Forest endemic primate species (n = 19) in all Shared Socioeconomic Pathways (SSP1-2.6, the most optimistic one, SSP2-4.5, SSP3-7.0 and SSP5-8.5, the most pessimist one) and for two times in the future (2060 and 2100) considering potential dispersal. L. caissara was excluded from 2060 because of its outl…

[truncated: 3 more sheets: FS4, FS5, FS6]
